# Supplementary material for: Matrine Targets BTF3 to Inhibit the Growth of Canine Mammary Tumor Cells
Source: Int J Mol Sci. 2023 Dec 30;25(1):540. doi: 10.3390/ijms25010540 (PMC10779273; doi:10.3390/ijms25010540)
Supplement: Supplementary file 1 [file ijms-25-00540-s001.zip]

Archive with 2 entries (2 files):
- Supplementary File S1.pdf
- Supplementary File S2.pptx
